# Supplementary material for: Variation in Bird Eggs—Does Female Factor, Season, and Laying Order Impact the Egg Size, Pigmentation, and Eggshell Thickness of the Eggs of Capercaillie?
Source: Animals (Basel). 2021 Dec 4;11(12):3454. doi: 10.3390/ani11123454 (PMC8697993; doi:10.3390/ani11123454)
Supplement: Supplementary file 1 [file animals-11-03454-s001.zip]

Archive with 1 entries (1 files):
- animals-1466467-supplementary.pdf
